# Supplementary material for: High-fat diet feeding exacerbates HIV-1 rectal transmission
Source: mSystems. 2024 Feb 2;9(3):e01322-23. doi: 10.1128/msystems.01322-23 (PMC10949459; doi:10.1128/msystems.01322-23)
Supplement: Supplemental Tables — Tables S1 to S10. [file msystems.01322-23-s0002.xlsx]

## Sheet: Description
Supplementary Tables
Table S1. ANCOM-BC phylum level analysis result at first rectal challenge
Table S2. ANCOM-BC family level analysis result at first rectal challenge
Table S3. ANCOM-BC genus level analysis result at first rectal challenge
Table S4. ANCOM-BC species level analysis result at first rectal challenge
Table S5. Plasma inflammatory mediators measurement result at first rectal challenge
Table S6. Fecal calprotectin measurement result at first rectal challenge
Table S7. T cell activation level at first rectal challenge
Table S8. Human immune reconstitution level before fecal microbiota transplantation
Table S9. Plasma HIV-1 viral load detected after rectal challenge leading to infection
Table S10. Taxonomy classification of Shared ASVs present in all mice sample one week after FMT

## Sheet: Table S1. Ancom_Phylum_result
	taxon_id	lfc	se	W	p_val	q_val	diff_abn	direct
GroupHFD4	p__Cyanobacteria	-1.75402	0.553807	-3.16721	0.00153908	0.00846497	TRUE	Negative LFC
GroupHFD5	p__Desulfobacterota	1.36387	0.35595	3.83163	0.000127299	0.00140029	TRUE	Positive LFC
GroupHFD6	p__Firmicutes	-0.752488	0.300362	-2.50527	0.0122359	0.0448649	TRUE	Negative LFC
GroupHFD7	p__Patescibacteria	-0.0873018	0	-0.298713	0	0	TRUE	Negative LFC

## Sheet: Table S2. Ancom_Family_result
	taxon_id	lfc	se	W	p_val	q_val	diff_abn	direct
GroupHFD2	f__Atopobiaceae	-3.03902	0.524971	-5.78892	7.08408e-09	2.70081e-08	TRUE	Negative LFC
GroupHFD3	f__Coriobacteriales_Incertae_Sedis	-3.24043	0	-13.5445	0	0	TRUE	Negative LFC
GroupHFD5	d__Bacteria_ p__Actinobacteriota_ c__Coriobacteriia_ o__Coriobacteriales_ f__uncultured	-6.2214	0	-25.8549	0	0	TRUE	Negative LFC
GroupHFD6	f__Bacteroidaceae	1.22791	0.334235	3.6738	0.000238971	0.000583088	TRUE	Positive LFC
GroupHFD9	f__Muribaculaceae	-3.85978	0.452144	-8.53662	1.38199e-17	9.36683e-17	TRUE	Negative LFC
GroupHFD14	d__Bacteria_ p__Cyanobacteria_ c__Vampirivibrionia_ o__Gastranaerophilales_ f__	-2.03504	0.577131	-3.52613	0.000421676	0.000952675	TRUE	Negative LFC
GroupHFD15	f__Desulfovibrionaceae	1.08285	0.305764	3.54145	0.00039793	0.000933606	TRUE	Positive LFC
GroupHFD16	f__Acholeplasmataceae	-4.42088	0.542364	-8.15114	3.60508e-16	2.1991e-15	TRUE	Negative LFC
GroupHFD17	f__Erysipelatoclostridiaceae	3.24137	0.319857	10.1338	3.91109e-24	3.97628e-23	TRUE	Positive LFC
GroupHFD18	f__Erysipelotrichaceae	-2.42299	0.507932	-4.77029	1.83956e-06	5.61067e-06	TRUE	Negative LFC
GroupHFD20	f__Lactobacillaceae	-5.02462	0.916534	-5.48219	4.20086e-08	1.3487e-07	TRUE	Negative LFC
GroupHFD21	f__Streptococcaceae	5.72401	0.587729	9.73919	2.05187e-22	1.78805e-21	TRUE	Positive LFC
GroupHFD22	d__Bacteria_ p__Firmicutes_ c__Bacilli_ o__RF39_ f__	-2.27006	0	-3.41088	0	0	TRUE	Negative LFC
GroupHFD23	f__Staphylococcaceae	2.69763	0	3.99894	0	0	TRUE	Positive LFC
GroupHFD24	f__Christensenellaceae	-0.817918	0.24603	-3.32447	0.000885865	0.00174315	TRUE	Negative LFC
GroupHFD25	d__Bacteria_ p__Firmicutes_ c__Clostridia_ o__Clostridia_UCG-014_ f__	-7.11665	0.508292	-14.0011	1.53472e-44	3.12059e-43	TRUE	Negative LFC
GroupHFD26	d__Bacteria_ p__Firmicutes_ c__Clostridia_ o__Clostridia_vadinBB60_group_ f__	-2.75495	0.609912	-4.51696	6.2733e-06	1.82225e-05	TRUE	Negative LFC
GroupHFD27	f__Clostridiaceae	-4.64367	0.607349	-7.64579	2.07661e-14	1.15157e-13	TRUE	Negative LFC
GroupHFD30	f__Defluviitaleaceae	-3.11757	0.532416	-5.85552	4.75533e-09	1.93383e-08	TRUE	Negative LFC
GroupHFD33	d__Bacteria_ p__Firmicutes_ c__Clostridia_ o__Oscillospirales_	-2.4344	0.566451	-4.29763	1.72631e-05	4.78658e-05	TRUE	Negative LFC
GroupHFD35	f__[Clostridium]_methylpentosum_group	2.61313	0	5.67459	0	0	TRUE	Positive LFC
GroupHFD36	f__[Eubacterium]_coprostanoligenes_group	-8.05062	0.240179	-33.5193	2.52e-246	1.54e-244	TRUE	Negative LFC
GroupHFD37	f__Butyricicoccaceae	-1.53263	0.371523	-4.12526	3.70321e-05	9.82156e-05	TRUE	Negative LFC
GroupHFD39	f__Oscillospiraceae	0.861338	0.325752	2.64415	0.00818953	0.0151382	TRUE	Positive LFC
GroupHFD40	f__Ruminococcaceae	-1.23503	0.369682	-3.3408	0.000835384	0.00169862	TRUE	Negative LFC
GroupHFD41	f__UCG-010	-4.05025	0.675273	-5.99795	1.99825e-09	8.70666e-09	TRUE	Negative LFC
GroupHFD42	d__Bacteria_ p__Firmicutes_ c__Clostridia_ o__Oscillospirales_ f__uncultured	-2.56656	0.456241	-5.62545	1.85028e-08	6.27038e-08	TRUE	Negative LFC
GroupHFD43	f__Peptococcaceae	-4.33585	0.649506	-6.67562	2.46192e-11	1.25148e-10	TRUE	Negative LFC
GroupHFD44	f__Anaerovoracaceae	-1.60881	0.263377	-6.1084	1.00636e-09	4.72217e-09	TRUE	Negative LFC
GroupHFD46	d__Bacteria_ p__Firmicutes_ c__Clostridia__	-3.26067	0	-9.41354	0	0	TRUE	Negative LFC
GroupHFD47	d__Bacteria_ p__Firmicutes_ c__Incertae_Sedis_ o__DTU014_ f__	-1.65291	0.545188	-3.03182	0.00243086	0.00463383	TRUE	Negative LFC
GroupHFD48	f__Acidaminococcaceae	6.21726	0.477879	13.0101	1.07177e-38	1.30756e-37	TRUE	Positive LFC
GroupHFD49	f__Selenomonadaceae	-0.0873165	0	-0.243407	0	0	TRUE	Negative LFC
GroupHFD51	d__Bacteria_ p__Firmicutes_ c__uncultured_ o___ f__	-1.08393	0.469862	-2.30691	0.0210597	0.0377835	TRUE	Negative LFC
GroupHFD52	f__Saccharimonadaceae	-0.36832	0	-1.31102	0	0	TRUE	Negative LFC
GroupHFD54	f__Oxalobacteraceae	-1.7378	0	-3.40261	0	0	TRUE	Negative LFC
GroupHFD58	f__Halomonadaceae	0.0809199	0	0.239378	0	0	TRUE	Positive LFC
Note: For ANCOM-BC plot (i) NA was assigned to unclassified family without family level resolution (iI)Unclassified family with family level resolution was renamed to nearest classified taxa
Note: For evaluating number of differentially abundant family only taxa with family level resolution was counted

## Sheet: Table S3. Ancom_Genus_result
	taxon_id	lfc	se	W	p_val	q_val	diff_abn	direct
GroupHFD3	d__Bacteria_ p__Actinobacteriota_ c__Coriobacteriia_ o__Coriobacteriales_ f__Atopobiaceae_ g__uncultured	-2.76372	0	-5.52814	0	0	TRUE	Negative LFC
GroupHFD4	d__Bacteria_ p__Actinobacteriota_ c__Coriobacteriia_ o__Coriobacteriales_ f__Coriobacteriales_Incertae_Sedis_ g__uncultured	-2.85667	0	-12.9797	0	0	TRUE	Negative LFC
GroupHFD5	d__Bacteria_ p__Actinobacteriota_ c__Coriobacteriia_ o__Coriobacteriales_ f__Eggerthellaceae_	-2.86241	0	-5.22764	0	0	TRUE	Negative LFC
GroupHFD6	g__Adlercreutzia	0.921061	0.364743	2.52523	0.0115623	0.0250766	TRUE	Positive LFC
GroupHFD7	g__Eggerthella	3.75993	0	9.30964	0	0	TRUE	Positive LFC
GroupHFD10	g__Parvibacter	-4.47467	0	-19.287	0	0	TRUE	Negative LFC
GroupHFD12	d__Bacteria_ p__Actinobacteriota_ c__Coriobacteriia_ o__Coriobacteriales_ f__uncultured_ g__	-5.83764	0	-29.8315	0	0	TRUE	Negative LFC
GroupHFD13	g__Bacteroides	1.61167	0.316132	5.09809	3.43106e-07	1.19372e-06	TRUE	Positive LFC
GroupHFD15	g__Coprobacter	-0.064149	0	-0.190895	0	0	TRUE	Negative LFC
GroupHFD16	d__Bacteria_ p__Bacteroidota_ c__Bacteroidia_ o__Bacteroidales_ f__Barnesiellaceae_ g__uncultured	-1.07504	0	-2.9244	0	0	TRUE	Negative LFC
GroupHFD18	g__Odoribacter	2.06757	0.700423	2.95189	0.00315839	0.00775664	TRUE	Positive LFC
GroupHFD19	d__Bacteria_ p__Bacteroidota_ c__Bacteroidia_ o__Bacteroidales_ f__Muribaculaceae_ g__	-3.47602	0.428537	-8.11137	5.00524e-16	3.2149e-15	TRUE	Negative LFC
GroupHFD31	d__Bacteria_ p__Cyanobacteria_ c__Vampirivibrionia_ o__Gastranaerophilales_ f___ g__	-1.65128	0.569304	-2.90053	0.00372532	0.00888754	TRUE	Negative LFC
GroupHFD32	g__Bilophila	2.26475	0.272631	8.30703	9.81266e-17	6.82798e-16	TRUE	Positive LFC
GroupHFD33	g__Desulfovibrio	-2.70651	0.732455	-3.69512	0.000219783	0.00061173	TRUE	Negative LFC
GroupHFD34	g__Anaeroplasma	-4.03712	0.543849	-7.42324	1.14288e-13	6.58143e-13	TRUE	Negative LFC
GroupHFD35	d__Bacteria_ p__Firmicutes_ c__Bacilli_ o__Erysipelotrichales_ f__Erysipelatoclostridiaceae_ g__	-2.43832	0	-5.31316	0	0	TRUE	Negative LFC
GroupHFD37	g__Coprobacillus	5.44922	0	8.11476	0	0	TRUE	Positive LFC
GroupHFD38	g__Erysipelatoclostridium	3.16785	0.427054	7.41791	1.18983e-13	6.62338e-13	TRUE	Positive LFC
GroupHFD40	d__Bacteria_ p__Firmicutes_ c__Bacilli_ o__Erysipelotrichales_ f__Erysipelotrichaceae_	0.260212	0	0.536288	0	0	TRUE	Positive LFC
GroupHFD42	g__[Anaerorhabdus]_furcosa_group	-3.06957	0	-10.7895	0	0	TRUE	Negative LFC
GroupHFD43	g__[Clostridium]_innocuum_group	2.42727	0.795853	3.0499	0.00228918	0.00579231	TRUE	Positive LFC
GroupHFD44	g__Dielma	4.18965	0.664568	6.30431	2.89475e-10	1.30655e-09	TRUE	Positive LFC
GroupHFD45	g__Faecalitalea	3.99418	0	5.91432	0	0	TRUE	Positive LFC
GroupHFD46	g__Holdemanella	0.0973814	0	0.353609	0	0	TRUE	Positive LFC
GroupHFD48	g__Merdibacter	-1.00746	0	-2.45651	0	0	TRUE	Negative LFC
GroupHFD49	g__Turicibacter	-7.13174	0.387803	-18.3901	1.57656e-75	3.29107e-74	TRUE	Negative LFC
GroupHFD50	d__Bacteria_ p__Firmicutes_ c__Bacilli_ o__Erysipelotrichales_ f__Erysipelotrichaceae_ g__uncultured	-5.20561	0.186892	-27.8535	9.765e-171	4.07689e-169	TRUE	Negative LFC
GroupHFD51	g__Enterococcus	1.54925	0.690945	2.24223	0.0249468	0.0495965	TRUE	Positive LFC
GroupHFD52	g__Lactobacillus	-4.64715	0.883466	-5.26014	1.43949e-07	5.22598e-07	TRUE	Negative LFC
GroupHFD53	g__Lactococcus	6.96407	0	29.1188	0	0	TRUE	Positive LFC
GroupHFD55	d__Bacteria_ p__Firmicutes_ c__Bacilli_ o__RF39_ f___ g__	-1.8863	0	-2.80448	0	0	TRUE	Negative LFC
GroupHFD56	g__Staphylococcus	3.08139	0	4.81428	0	0	TRUE	Positive LFC
GroupHFD60	g__Christensenella	-3.18951	0.484815	-6.57881	4.74223e-11	2.32927e-10	TRUE	Negative LFC
GroupHFD62	d__Bacteria_ p__Firmicutes_ c__Clostridia_ o__Christensenellales_ f__Christensenellaceae_ g__uncultured	-0.978353	0.25305	-3.86625	0.000110523	0.000318231	TRUE	Negative LFC
GroupHFD63	d__Bacteria_ p__Firmicutes_ c__Clostridia_ o__Clostridia_UCG-014_ f___ g__	-6.73289	0.489462	-13.7557	4.70769e-43	6.55153e-42	TRUE	Negative LFC
GroupHFD64	d__Bacteria_ p__Firmicutes_ c__Clostridia_ o__Clostridia_vadinBB60_group_ f___ g__	-2.37119	0.577735	-4.10429	4.05561e-05	0.000125423	TRUE	Negative LFC
GroupHFD65	g__Clostridium_sensu_stricto_1	-4.56747	0.525816	-8.68645	3.73936e-18	2.83851e-17	TRUE	Negative LFC
GroupHFD69	g__Defluviitaleaceae_UCG-011	-2.73381	0.50362	-5.42832	5.68884e-08	2.15917e-07	TRUE	Negative LFC
GroupHFD70	d__Bacteria_ p__Firmicutes_ c__Clostridia_ o__Lachnospirales_ f__Lachnospiraceae_	0.728904	0.239595	3.04224	0.00234825	0.00585311	TRUE	Positive LFC
GroupHFD73	g__[Eubacterium]_ruminantium_group	0.0294528	0	0.124835	0	0	TRUE	Positive LFC
GroupHFD74	g__[Eubacterium]_ventriosum_group	-7.52414	0	-23.0745	0	0	TRUE	Negative LFC
GroupHFD75	g__[Eubacterium]_xylanophilum_group	-5.84386	0.440779	-13.258	4.05408e-40	5.20794e-39	TRUE	Negative LFC
GroupHFD77	g__A2	-4.7652	0.549933	-8.66506	4.51277e-18	3.27666e-17	TRUE	Negative LFC
GroupHFD80	g__Blautia	2.11013	0.317511	6.64587	3.01434e-11	1.52544e-10	TRUE	Positive LFC
GroupHFD83	g__Frisingicoccus	-2.44987	0.720897	-3.39837	0.000677887	0.00182592	TRUE	Negative LFC
GroupHFD85	g__GCA-900066755	1.88325	0	5.55741	0	0	TRUE	Positive LFC
GroupHFD86	g__Hungatella	4.16173	0.657837	6.32639	2.50971e-10	1.16423e-09	TRUE	Positive LFC
GroupHFD87	g__Lachnoclostridium	1.42036	0.281093	5.05297	4.34982e-07	1.48249e-06	TRUE	Positive LFC
GroupHFD88	g__Lachnospira	0.364805	0	1.08395	0	0	TRUE	Positive LFC
GroupHFD90	g__Lachnospiraceae_NK4A136_group	-2.33989	0.578949	-4.04161	5.3085e-05	0.000158307	TRUE	Negative LFC
GroupHFD91	g__Lachnospiraceae_UCG-001	-4.417	0	-11.07	0	0	TRUE	Negative LFC
GroupHFD94	g__Lachnospiraceae_UCG-010	-1.56657	0.577418	-2.71305	0.00666665	0.0146491	TRUE	Negative LFC
GroupHFD95	g__Lactonifactor	-2.36728	0.413028	-5.73152	9.95332e-09	4.15551e-08	TRUE	Negative LFC
GroupHFD97	g__Roseburia	-1.98465	0.877037	-2.2629	0.023642	0.0475688	TRUE	Negative LFC
GroupHFD98	g__Tuzzerella	1.01699	0.369719	2.7507	0.00594672	0.0134203	TRUE	Positive LFC
GroupHFD102	d__Bacteria_ p__Firmicutes_ c__Clostridia_ o__Oscillospirales_ f__[Clostridium]_methylpentosum_group_ g__	2.99689	0	7.05305	0	0	TRUE	Positive LFC
GroupHFD103	d__Bacteria_ p__Firmicutes_ c__Clostridia_ o__Oscillospirales_ f__[Eubacterium]_coprostanoligenes_group_ g__	-7.66686	0.207828	-36.8904	6.5764e-298	1.09826e-295	TRUE	Negative LFC
GroupHFD106	g__UCG-009	-2.00652	0.616429	-3.25508	0.00113362	0.00291253	TRUE	Negative LFC
GroupHFD109	g__Colidextribacter	2.70131	0.338932	7.97005	1.58605e-15	9.45968e-15	TRUE	Positive LFC
GroupHFD110	g__Flavonifractor	2.12442	0.927137	2.29138	0.0219414	0.0446856	TRUE	Positive LFC
GroupHFD112	g__NK4A214_group	1.60297	0	4.41895	0	0	TRUE	Positive LFC
GroupHFD113	g__Oscillibacter	1.06418	0.267381	3.98001	6.89113e-05	0.000201898	TRUE	Positive LFC
GroupHFD115	g__Papillibacter	-3.44607	0	-10.039	0	0	TRUE	Negative LFC
GroupHFD116	g__UCG-005	-2.10131	0.513945	-4.0886	4.3399e-05	0.000131775	TRUE	Negative LFC
GroupHFD117	g__UCG-007	-1.81657	0	-3.47113	0	0	TRUE	Negative LFC
GroupHFD118	d__Bacteria_ p__Firmicutes_ c__Clostridia_ o__Oscillospirales_ f__Oscillospiraceae_ g__uncultured	1.04684	0.420195	2.49131	0.0127273	0.0272495	TRUE	Positive LFC
GroupHFD119	d__Bacteria_ p__Firmicutes_ c__Clostridia_ o__Oscillospirales_ f__Ruminococcaceae_	-2.83771	0.444394	-6.38557	1.7076e-10	8.14767e-10	TRUE	Negative LFC
GroupHFD120	g__[Eubacterium]_siraeum_group	-4.50168	0.250533	-17.9684	3.44559e-72	6.39348e-71	TRUE	Negative LFC
GroupHFD122	g__Anaerotruncus	1.92007	0.572034	3.35656	0.000789196	0.002092	TRUE	Positive LFC
GroupHFD123	g__CAG-352	-7.47847	0.447387	-16.7159	1.00408e-62	1.67682e-61	TRUE	Negative LFC
GroupHFD125	g__Fournierella	-2.14043	0.481368	-4.44656	8.72554e-06	2.85719e-05	TRUE	Negative LFC
GroupHFD126	g__Harryflintia	-1.15119	0.478408	-2.40629	0.0161155	0.0332258	TRUE	Negative LFC
GroupHFD128	g__Negativibacillus	-2.74151	0	-9.22395	0	0	TRUE	Negative LFC
GroupHFD129	g__Paludicola	-0.496017	0.182196	-2.72244	0.00648019	0.0144292	TRUE	Negative LFC
GroupHFD131	g__Pygmaiobacter	2.45923	0	4.28032	0	0	TRUE	Positive LFC
GroupHFD132	g__Ruminococcus	-4.98502	0.614922	-8.10675	5.19922e-16	3.21582e-15	TRUE	Negative LFC
GroupHFD133	g__Subdoligranulum	0.0572147	0	0.224648	0	0	TRUE	Positive LFC
GroupHFD135	d__Bacteria_ p__Firmicutes_ c__Clostridia_ o__Oscillospirales_ f__Ruminococcaceae_ g__uncultured	-1.98288	0.591624	-3.35158	0.000803518	0.00209668	TRUE	Negative LFC
GroupHFD136	d__Bacteria_ p__Firmicutes_ c__Clostridia_ o__Oscillospirales_ f__UCG-010_ g__	-3.66649	0.629516	-5.82431	5.73506e-09	2.45578e-08	TRUE	Negative LFC
GroupHFD137	d__Bacteria_ p__Firmicutes_ c__Clostridia_ o__Oscillospirales_ f__uncultured_ g__	-2.1828	0.396146	-5.51008	3.58664e-08	1.39295e-07	TRUE	Negative LFC
GroupHFD138	d__Bacteria_ p__Firmicutes_ c__Clostridia_ o__Oscillospirales__	-2.05064	0.539892	-3.79824	0.000145725	0.000412477	TRUE	Negative LFC
GroupHFD139	d__Bacteria_ p__Firmicutes_ c__Clostridia_ o__Peptococcales_ f__Peptococcaceae_ g__uncultured	-3.95209	0.592048	-6.67529	2.46747e-11	1.28771e-10	TRUE	Negative LFC
GroupHFD140	d__Bacteria_ p__Firmicutes_ c__Clostridia_ o__Peptostreptococcales-Tissierellales_ f__Anaerovoracaceae_	-1.24532	0	-2.8874	0	0	TRUE	Negative LFC
GroupHFD143	g__Family_XIII_AD3011_group	-4.1851	0.389065	-10.7568	5.50296e-27	5.40585e-26	TRUE	Negative LFC
GroupHFD144	g__Family_XIII_UCG-001	-5.7581	0	-27.727	0	0	TRUE	Negative LFC
GroupHFD147	d__Bacteria_ p__Firmicutes_ c__Clostridia___	-2.87691	0	-9.51664	0	0	TRUE	Negative LFC
GroupHFD148	d__Bacteria_ p__Firmicutes_ c__Incertae_Sedis_ o__DTU014_ f___ g__	-1.26915	0.524077	-2.42168	0.0154487	0.0322493	TRUE	Negative LFC
GroupHFD149	g__Acidaminococcus	0.194597	0	0.58547	0	0	TRUE	Positive LFC
GroupHFD150	g__Phascolarctobacterium	6.60009	0.407918	16.1799	6.9856e-59	1.06054e-57	TRUE	Positive LFC
GroupHFD151	g__Mitsuokella	0.296443	0	0.967318	0	0	TRUE	Positive LFC
GroupHFD154	g__Candidatus_Saccharimonas	0.0154391	0	0.0679574	0	0	TRUE	Positive LFC
GroupHFD156	g__Oxalobacter	-1.35404	0	-2.7815	0	0	TRUE	Negative LFC
GroupHFD161	g__Klebsiella	0.455101	0	0.878931	0	0	TRUE	Positive LFC
GroupHFD163	g__Halomonas	0.464679	0	1.54484	0	0	TRUE	Positive LFC
GroupHFD164	g__Sphaerochaeta	-0.107282	0	-0.638717	0	0	TRUE	Negative LFC
Note: For ANCOM-BC plot (i) NA was assigned to unclassified genus without genus level resolution (iI)Unclassified genus with genus level resolution was renamed to nearest classified taxa
Note: For evaluating number of differentially abundant genus only taxa with genus level resolution was counted

## Sheet: Table S4. Ancom_Species_result
	taxon_id	lfc	se	W	p_val	q_val	diff_abn	direct
GroupHFD1	s__Bifidobacterium_choerinum	0.387631	0	1.20535	0	0	TRUE	Positive LFC
GroupHFD4	d__Bacteria_ p__Actinobacteriota_ c__Coriobacteriia_ o__Coriobacteriales_ f__Atopobiaceae_ g__uncultured_ s__uncultured_bacterium	-2.69817	0	-5.36569	0	0	TRUE	Negative LFC
GroupHFD5	d__Bacteria_ p__Actinobacteriota_ c__Coriobacteriia_ o__Coriobacteriales_ f__Coriobacteriales_Incertae_Sedis_ g__uncultured_ s__gut_metagenome	-2.79111	0	-12.5288	0	0	TRUE	Negative LFC
GroupHFD6	d__Bacteria_ p__Actinobacteriota_ c__Coriobacteriia_ o__Coriobacteriales_ f__Eggerthellaceae_ g__Adlercreutzia_ s__uncultured_bacterium	0.986614	0.371232	2.65767	0.00786826	0.0185595	TRUE	Positive LFC
GroupHFD7	d__Bacteria_ p__Actinobacteriota_ c__Coriobacteriia_ o__Coriobacteriales_ f__Eggerthellaceae_ g__Eggerthella_ s__uncultured_bacterium	3.82548	0	9.79433	0	0	TRUE	Positive LFC
GroupHFD9	d__Bacteria_ p__Actinobacteriota_ c__Coriobacteriia_ o__Coriobacteriales_ f__Eggerthellaceae_ g__Enterorhabdus_ s__mouse_gut	-3.50965	0	-16.1063	0	0	TRUE	Negative LFC
GroupHFD12	d__Bacteria_ p__Actinobacteriota_ c__Coriobacteriia_ o__Coriobacteriales_ f__Eggerthellaceae_ g__Parvibacter_ s__uncultured_bacterium	-4.40912	0	-19.5805	0	0	TRUE	Negative LFC
GroupHFD14	d__Bacteria_ p__Actinobacteriota_ c__Coriobacteriia_ o__Coriobacteriales_ f__Eggerthellaceae__	-2.79685	0	-5.08301	0	0	TRUE	Negative LFC
GroupHFD15	d__Bacteria_ p__Actinobacteriota_ c__Coriobacteriia_ o__Coriobacteriales_ f__uncultured_ g___ s__uncultured_bacterium	-5.77209	0	-29.4189	0	0	TRUE	Negative LFC
GroupHFD16	d__Bacteria_ p__Bacteroidota_ c__Bacteroidia_ o__Bacteroidales_ f__Bacteroidaceae_ g__Bacteroides_	0.868397	0.330406	2.62828	0.0085819	0.019643	TRUE	Positive LFC
GroupHFD17	s__Bacteroides_cellulosilyticus	2.65566	0.801995	3.31132	0.000928569	0.00284087	TRUE	Positive LFC
GroupHFD18	s__Bacteroides_faecis	-2.7201	0	-5.25722	0	0	TRUE	Negative LFC
GroupHFD20	s__Bacteroides_fragilis	1.82472	0.368403	4.95305	7.3059e-07	3.05071e-06	TRUE	Positive LFC
GroupHFD23	s__Bacteroides_nordii	2.21417	0.618797	3.57818	0.000345992	0.00111366	TRUE	Positive LFC
GroupHFD25	s__Bacteroides_thetaiotaomicron	0.896686	0.369923	2.42398	0.0153514	0.033172	TRUE	Positive LFC
GroupHFD26	s__Bacteroides_uniformis	-1.3722	0.612642	-2.23981	0.025103	0.0494066	TRUE	Negative LFC
GroupHFD27	s__Bacteroides_vulgatus	2.16945	0.306292	7.08294	1.41131e-12	9.48029e-12	TRUE	Positive LFC
GroupHFD28	s__Bacteroides_xylanisolvens	-4.03746	0.494179	-8.17004	3.08298e-16	2.3816e-15	TRUE	Negative LFC
GroupHFD31	d__Bacteria_ p__Bacteroidota_ c__Bacteroidia_ o__Bacteroidales_ f__Barnesiellaceae_ g__Coprobacter_ s__uncultured_organism	0.00140401	0	0.00420681	0	0	TRUE	Positive LFC
GroupHFD32	d__Bacteria_ p__Bacteroidota_ c__Bacteroidia_ o__Bacteroidales_ f__Barnesiellaceae_ g__uncultured_	-1.00949	0	-2.83992	0	0	TRUE	Negative LFC
GroupHFD35	d__Bacteria_ p__Bacteroidota_ c__Bacteroidia_ o__Bacteroidales_ f__Marinifilaceae_ g__Butyricimonas_ s__uncultured_organism	1.56513	0.696101	2.24843	0.0245488	0.0486256	TRUE	Positive LFC
GroupHFD36	d__Bacteria_ p__Bacteroidota_ c__Bacteroidia_ o__Bacteroidales_ f__Marinifilaceae_ g__Odoribacter_	2.13312	0.673212	3.16857	0.00153189	0.00450814	TRUE	Positive LFC
GroupHFD37	d__Bacteria_ p__Bacteroidota_ c__Bacteroidia_ o__Bacteroidales_ f__Muribaculaceae_ g___	-7.58966	0	-30.6972	0	0	TRUE	Negative LFC
GroupHFD38	d__Bacteria_ p__Bacteroidota_ c__Bacteroidia_ o__Bacteroidales_ f__Muribaculaceae_ g___ s__uncultured_bacterium	-1.72575	0.582837	-2.96094	0.00306703	0.00853795	TRUE	Negative LFC
GroupHFD39	d__Bacteria_ p__Bacteroidota_ c__Bacteroidia_ o__Bacteroidales_ f__Muribaculaceae_ g___ s__uncultured_Bacteroidales	-8.59103	0	-34.6367	0	0	TRUE	Negative LFC
GroupHFD42	d__Bacteria_ p__Bacteroidota_ c__Bacteroidia_ o__Bacteroidales_ f__Prevotellaceae_ g__Alloprevotella_ s__uncultured_Bacteroidales	0.0275569	0	0.15558	0	0	TRUE	Positive LFC
GroupHFD45	d__Bacteria_ p__Bacteroidota_ c__Bacteroidia_ o__Bacteroidales_ f__Prevotellaceae_ g__Prevotella_9_ s__uncultured_bacterium	0.559575	0	1.39012	0	0	TRUE	Positive LFC
GroupHFD46	d__Bacteria_ p__Bacteroidota_ c__Bacteroidia_ o__Bacteroidales_ f__Prevotellaceae_ g__Prevotellaceae_NK3B31_group_	0.37637	0	1.1273	0	0	TRUE	Positive LFC
GroupHFD53	s__Alistipes_finegoldii	-2.32994	0.552059	-4.22045	2.4382e-05	8.76051e-05	TRUE	Negative LFC
GroupHFD54	s__Alistipes_indistinctus	1.44442	0	4.99592	0	0	TRUE	Positive LFC
GroupHFD56	s__Alistipes_sp.	-1.43703	0.400787	-3.58551	0.000336416	0.00109424	TRUE	Negative LFC
GroupHFD61	s__Parabacteroides_distasonis	1.5863	0.511109	3.10364	0.00191155	0.00557236	TRUE	Positive LFC
GroupHFD66	s__Acinetobacter_sp.	-1.58573	0.581397	-2.72744	0.00638269	0.0159053	TRUE	Negative LFC
GroupHFD67	d__Bacteria_ p__Desulfobacterota_ c__Desulfovibrionia_ o__Desulfovibrionales_ f__Desulfovibrionaceae_ g__Bilophila_	2.33031	0.250938	9.28639	1.59609e-20	1.59094e-19	TRUE	Positive LFC
GroupHFD68	s__Desulfovibrio_fairfieldensis	-2.64095	0.715748	-3.68978	0.000224445	0.000737803	TRUE	Negative LFC
GroupHFD69	d__Bacteria_ p__Firmicutes_ c__Bacilli_ o__Acholeplasmatales_ f__Acholeplasmataceae_ g__Anaeroplasma_ s__uncultured_bacterium	-3.97157	0.53461	-7.42891	1.09493e-13	7.68938e-13	TRUE	Negative LFC
GroupHFD70	d__Bacteria_ p__Firmicutes_ c__Bacilli_ o__Erysipelotrichales_ f__Erysipelatoclostridiaceae_ g___ s__uncultured_bacterium	-2.37277	0	-5.11693	0	0	TRUE	Negative LFC
GroupHFD72	s__Coprobacillus_cateniformis	5.51477	0	8.04113	0	0	TRUE	Positive LFC
GroupHFD73	d__Bacteria_ p__Firmicutes_ c__Bacilli_ o__Erysipelotrichales_ f__Erysipelatoclostridiaceae_ g__Erysipelatoclostridium_	3.81255	0	6.01601	0	0	TRUE	Positive LFC
GroupHFD75	d__Bacteria_ p__Firmicutes_ c__Bacilli_ o__Erysipelotrichales_ f__Erysipelatoclostridiaceae_ g__Erysipelatoclostridium_ s__uncultured_bacterium	2.69362	0	2.67672	0	0	TRUE	Positive LFC
GroupHFD77	s__Faecalitalea_sp.	0.107145	0	0.306495	0	0	TRUE	Positive LFC
GroupHFD79	d__Bacteria_ p__Firmicutes_ c__Bacilli_ o__Erysipelotrichales_ f__Erysipelotrichaceae_ g__[Anaerorhabdus]_furcosa_group_	-3.00402	0	-11.1111	0	0	TRUE	Negative LFC
GroupHFD81	d__Bacteria_ p__Firmicutes_ c__Bacilli_ o__Erysipelotrichales_ f__Erysipelotrichaceae_ g__[Clostridium]_innocuum_group_ s__uncultured_bacterium	2.73413	0	4.83766	0	0	TRUE	Positive LFC
GroupHFD82	s__Dielma_fastidiosa	4.2552	0.677321	6.2824	3.33394e-10	2.06038e-09	TRUE	Positive LFC
GroupHFD83	d__Bacteria_ p__Firmicutes_ c__Bacilli_ o__Erysipelotrichales_ f__Erysipelotrichaceae_ g__Faecalitalea_	1.04677	0	1.29528	0	0	TRUE	Positive LFC
GroupHFD84	d__Bacteria_ p__Firmicutes_ c__Bacilli_ o__Erysipelotrichales_ f__Erysipelotrichaceae_ g__Faecalitalea_ s__uncultured_organism	4.00312	0	6.01611	0	0	TRUE	Positive LFC
GroupHFD85	d__Bacteria_ p__Firmicutes_ c__Bacilli_ o__Erysipelotrichales_ f__Erysipelotrichaceae_ g__Holdemanella_ s__uncultured_bacterium	0.162934	0	0.58493	0	0	TRUE	Positive LFC
GroupHFD87	d__Bacteria_ p__Firmicutes_ c__Bacilli_ o__Erysipelotrichales_ f__Erysipelotrichaceae_ g__Merdibacter_ s__uncultured_bacterium	-0.941909	0	-2.30172	0	0	TRUE	Negative LFC
GroupHFD88	d__Bacteria_ p__Firmicutes_ c__Bacilli_ o__Erysipelotrichales_ f__Erysipelotrichaceae_ g__Turicibacter_	-7.05048	0.38926	-18.1126	2.53689e-73	5.59928e-72	TRUE	Negative LFC
GroupHFD89	d__Bacteria_ p__Firmicutes_ c__Bacilli_ o__Erysipelotrichales_ f__Erysipelotrichaceae_ g__Turicibacter_ s__uncultured_bacterium	-4.60888	0	-8.66318	0	0	TRUE	Negative LFC
GroupHFD90	d__Bacteria_ p__Firmicutes_ c__Bacilli_ o__Erysipelotrichales_ f__Erysipelotrichaceae_ g__uncultured_ s__unidentified	-5.28637	0	-28.8405	0	0	TRUE	Negative LFC
GroupHFD91	d__Bacteria_ p__Firmicutes_ c__Bacilli_ o__Erysipelotrichales_ f__Erysipelotrichaceae__	0.325765	0	0.666947	0	0	TRUE	Positive LFC
GroupHFD92	d__Bacteria_ p__Firmicutes_ c__Bacilli_ o__Lactobacillales_ f__Enterococcaceae_ g__Enterococcus_	1.61481	0.678832	2.3788	0.017369	0.0367604	TRUE	Positive LFC
GroupHFD94	s__Lactobacillus_johnsonii	-5.03487	0.927344	-5.42935	5.656e-08	2.91284e-07	TRUE	Negative LFC
GroupHFD95	s__Lactococcus_lactis	7.02962	0	28.6171	0	0	TRUE	Positive LFC
GroupHFD97	d__Bacteria_ p__Firmicutes_ c__Bacilli_ o__RF39_ f___ g___	-1.82074	0	-2.71873	0	0	TRUE	Negative LFC
GroupHFD98	d__Bacteria_ p__Firmicutes_ c__Bacilli_ o__Staphylococcales_ f__Staphylococcaceae_ g__Staphylococcus_	3.14694	0	4.91649	0	0	TRUE	Positive LFC
GroupHFD101	s__Christensenella_massiliensis	-3.46348	0.47244	-7.33104	2.28366e-13	1.56811e-12	TRUE	Negative LFC
GroupHFD104	s__bacterium_YE57	-2.34865	0	-3.4536	0	0	TRUE	Negative LFC
GroupHFD106	d__Bacteria_ p__Firmicutes_ c__Clostridia_ o__Christensenellales_ f__Christensenellaceae_ g__Christensenellaceae_R-7_group_ s__uncultured_bacterium	-1.60841	0.588016	-2.73532	0.00623201	0.015656	TRUE	Negative LFC
GroupHFD107	d__Bacteria_ p__Firmicutes_ c__Clostridia_ o__Christensenellales_ f__Christensenellaceae_ g__Christensenellaceae_R-7_group_ s__uncultured_Clostridium	-1.51163	0.616228	-2.45304	0.0141656	0.0312656	TRUE	Negative LFC
GroupHFD111	d__Bacteria_ p__Firmicutes_ c__Clostridia_ o__Christensenellales_ f__Christensenellaceae_ g__uncultured_	-2.49684	0.480999	-5.19095	2.0922e-07	1.01014e-06	TRUE	Negative LFC
GroupHFD112	d__Bacteria_ p__Firmicutes_ c__Clostridia_ o__Christensenellales_ f__Christensenellaceae_ g__uncultured_ s__uncultured_bacterium	-0.682748	0.27705	-2.46435	0.0137261	0.0305135	TRUE	Negative LFC
GroupHFD113	d__Bacteria_ p__Firmicutes_ c__Clostridia_ o__Christensenellales_ f__Christensenellaceae_ g__uncultured_ s__uncultured_Firmicutes	-1.28379	0	-2.96356	0	0	TRUE	Negative LFC
GroupHFD115	d__Bacteria_ p__Firmicutes_ c__Clostridia_ o__Clostridia_UCG-014_ f___ g___	-4.86429	0.585206	-8.3121	9.40211e-17	7.44936e-16	TRUE	Negative LFC
GroupHFD116	s__uncultured_Acetivibrio	-1.64604	0	-2.00601	0	0	TRUE	Negative LFC
GroupHFD117	d__Bacteria_ p__Firmicutes_ c__Clostridia_ o__Clostridia_UCG-014_ f___ g___ s__uncultured_bacterium	-6.76359	0	-14.5563	0	0	TRUE	Negative LFC
GroupHFD119	d__Bacteria_ p__Firmicutes_ c__Clostridia_ o__Clostridia_vadinBB60_group_ f___ g___ s__uncultured_bacterium	-2.89037	0	-5.17638	0	0	TRUE	Negative LFC
GroupHFD120	d__Bacteria_ p__Firmicutes_ c__Clostridia_ o__Clostridia_vadinBB60_group_ f___ g___ s__uncultured_Clostridia	-1.37569	0	-2.76959	0	0	TRUE	Negative LFC
GroupHFD122	d__Bacteria_ p__Firmicutes_ c__Clostridia_ o__Clostridia_vadinBB60_group_ f___ g___ s__unidentified	-2.98111	0.629764	-4.73369	2.20473e-06	8.62357e-06	TRUE	Negative LFC
GroupHFD123	d__Bacteria_ p__Firmicutes_ c__Clostridia_ o__Clostridiales_ f__Clostridiaceae_ g__Clostridium_sensu_stricto_1_	-4.50192	0.513988	-8.75881	1.97324e-18	1.84767e-17	TRUE	Negative LFC
GroupHFD125	s__Anaerofustis_sp.	-1.35137	0	-2.807	0	0	TRUE	Negative LFC
GroupHFD127	d__Bacteria_ p__Firmicutes_ c__Clostridia_ o__Eubacteriales_ f__Anaerofustaceae_ g__Anaerofustis_ s__uncultured_bacterium	-0.0188818	0	-0.0659011	0	0	TRUE	Negative LFC
GroupHFD129	d__Bacteria_ p__Firmicutes_ c__Clostridia_ o__Lachnospirales_ f__Defluviitaleaceae_ g__Defluviitaleaceae_UCG-011_ s__uncultured_bacterium	-2.66825	0.49876	-5.34978	8.80601e-08	4.3888e-07	TRUE	Negative LFC
GroupHFD132	d__Bacteria_ p__Firmicutes_ c__Clostridia_ o__Lachnospirales_ f__Lachnospiraceae_ g__[Eubacterium]_fissicatena_group_ s__uncultured_bacterium	0.267471	0	0.547168	0	0	TRUE	Positive LFC
GroupHFD133	d__Bacteria_ p__Firmicutes_ c__Clostridia_ o__Lachnospirales_ f__Lachnospiraceae_ g__[Eubacterium]_ruminantium_group_ s__uncultured_bacterium	0.0950058	0	0.39426	0	0	TRUE	Positive LFC
GroupHFD134	d__Bacteria_ p__Firmicutes_ c__Clostridia_ o__Lachnospirales_ f__Lachnospiraceae_ g__[Eubacterium]_ventriosum_group_	-7.45859	0	-22.6648	0	0	TRUE	Negative LFC
GroupHFD136	d__Bacteria_ p__Firmicutes_ c__Clostridia_ o__Lachnospirales_ f__Lachnospiraceae_ g__[Eubacterium]_xylanophilum_group_ s__uncultured_bacterium	-6.29471	0	-16.7987	0	0	TRUE	Negative LFC
GroupHFD137	d__Bacteria_ p__Firmicutes_ c__Clostridia_ o__Lachnospirales_ f__Lachnospiraceae_ g__[Ruminococcus]_torques_group_	-3.09959	0	-2.64606	0	0	TRUE	Negative LFC
GroupHFD138	d__Bacteria_ p__Firmicutes_ c__Clostridia_ o__Lachnospirales_ f__Lachnospiraceae_ g__[Ruminococcus]_torques_group_ s__Ruminococcus_sp.	2.73558	0.452526	6.04514	1.49281e-09	8.70335e-09	TRUE	Positive LFC
GroupHFD139	d__Bacteria_ p__Firmicutes_ c__Clostridia_ o__Lachnospirales_ f__Lachnospiraceae_ g__A2_ s__uncultured_bacterium	-4.69965	0.522027	-9.00269	2.20252e-19	2.1268e-18	TRUE	Negative LFC
GroupHFD140	d__Bacteria_ p__Firmicutes_ c__Clostridia_ o__Lachnospirales_ f__Lachnospiraceae_ g__Agathobacter_ s__uncultured_bacterium	0.396059	0	1.16555	0	0	TRUE	Positive LFC
GroupHFD143	s__Blautia_hydrogenotrophica	0.283231	0	0.664996	0	0	TRUE	Positive LFC
GroupHFD144	d__Bacteria_ p__Firmicutes_ c__Clostridia_ o__Lachnospirales_ f__Lachnospiraceae_ g__Blautia_ s__Lachnospiraceae_bacterium	4.23047	1.38785	3.04821	0.00230207	0.00658649	TRUE	Positive LFC
GroupHFD145	d__Bacteria_ p__Firmicutes_ c__Clostridia_ o__Lachnospirales_ f__Lachnospiraceae_ g__Blautia_ s__unidentified	-2.01766	0	-2.70913	0	0	TRUE	Negative LFC
GroupHFD147	d__Bacteria_ p__Firmicutes_ c__Clostridia_ o__Lachnospirales_ f__Lachnospiraceae_ g__Frisingicoccus_	-2.38432	0.740821	-3.21848	0.00128871	0.00386614	TRUE	Negative LFC
GroupHFD148	d__Bacteria_ p__Firmicutes_ c__Clostridia_ o__Lachnospirales_ f__Lachnospiraceae_ g__GCA-900066575_	-1.02705	0	-2.41446	0	0	TRUE	Negative LFC
GroupHFD150	d__Bacteria_ p__Firmicutes_ c__Clostridia_ o__Lachnospirales_ f__Lachnospiraceae_ g__GCA-900066575_ s__uncultured_organism	-1.03518	0	-2.27515	0	0	TRUE	Negative LFC
GroupHFD151	d__Bacteria_ p__Firmicutes_ c__Clostridia_ o__Lachnospirales_ f__Lachnospiraceae_ g__GCA-900066755_ s__uncultured_bacterium	1.9488	0	5.63392	0	0	TRUE	Positive LFC
GroupHFD152	d__Bacteria_ p__Firmicutes_ c__Clostridia_ o__Lachnospirales_ f__Lachnospiraceae_ g__Hungatella_	3.37427	0.835194	4.0401	5.34282e-05	0.000189762	TRUE	Positive LFC
GroupHFD153	d__Bacteria_ p__Firmicutes_ c__Clostridia_ o__Lachnospirales_ f__Lachnospiraceae_ g__Hungatella_ s__uncultured_bacterium	3.71119	0	6.83385	0	0	TRUE	Positive LFC
GroupHFD154	d__Bacteria_ p__Firmicutes_ c__Clostridia_ o__Lachnospirales_ f__Lachnospiraceae_ g__Lachnoclostridium_	1.51259	0.294433	5.13731	2.78706e-07	1.26647e-06	TRUE	Positive LFC
GroupHFD155	s__[Clostridium]_aldenense	1.61597	0.617483	2.61702	0.00887007	0.0201533	TRUE	Positive LFC
GroupHFD160	d__Bacteria_ p__Firmicutes_ c__Clostridia_ o__Lachnospirales_ f__Lachnospiraceae_ g__Lachnospira_	0.430358	0	1.24671	0	0	TRUE	Positive LFC
GroupHFD162	d__Bacteria_ p__Firmicutes_ c__Clostridia_ o__Lachnospirales_ f__Lachnospiraceae_ g__Lachnospiraceae_FCS020_group_ s__uncultured_bacterium	-2.32594	0	-2.69455	0	0	TRUE	Negative LFC
GroupHFD163	d__Bacteria_ p__Firmicutes_ c__Clostridia_ o__Lachnospirales_ f__Lachnospiraceae_ g__Lachnospiraceae_NK4A136_group_	-3.58361	0.552503	-6.48614	8.80627e-11	5.55334e-10	TRUE	Negative LFC
GroupHFD166	d__Bacteria_ p__Firmicutes_ c__Clostridia_ o__Lachnospirales_ f__Lachnospiraceae_ g__Lachnospiraceae_NK4A136_group_ s__uncultured_bacterium	-1.49605	0.555983	-2.69082	0.00712767	0.0170733	TRUE	Negative LFC
GroupHFD167	d__Bacteria_ p__Firmicutes_ c__Clostridia_ o__Lachnospirales_ f__Lachnospiraceae_ g__Lachnospiraceae_UCG-001_ s__uncultured_bacterium	-4.35144	0	-11.4222	0	0	TRUE	Negative LFC
GroupHFD171	d__Bacteria_ p__Firmicutes_ c__Clostridia_ o__Lachnospirales_ f__Lachnospiraceae_ g__Lachnospiraceae_UCG-010_ s__uncultured_bacterium	-1.50101	0.570686	-2.63019	0.00853367	0.019643	TRUE	Negative LFC
GroupHFD172	d__Bacteria_ p__Firmicutes_ c__Clostridia_ o__Lachnospirales_ f__Lachnospiraceae_ g__Lactonifactor_	-2.30173	0.421473	-5.46115	4.7307e-08	2.4776e-07	TRUE	Negative LFC
GroupHFD173	d__Bacteria_ p__Firmicutes_ c__Clostridia_ o__Lachnospirales_ f__Lachnospiraceae_ g__Marvinbryantia_	-5.97015	0.44169	-13.5166	1.24794e-41	1.92807e-40	TRUE	Negative LFC
GroupHFD174	d__Bacteria_ p__Firmicutes_ c__Clostridia_ o__Lachnospirales_ f__Lachnospiraceae_ g__Marvinbryantia_ s__Clostridiales_bacterium	3.61151	0	4.66788	0	0	TRUE	Positive LFC
GroupHFD175	d__Bacteria_ p__Firmicutes_ c__Clostridia_ o__Lachnospirales_ f__Lachnospiraceae_ g__Marvinbryantia_ s__uncultured_bacterium	1.58689	0.570561	2.78129	0.00541434	0.0141782	TRUE	Positive LFC
GroupHFD176	d__Bacteria_ p__Firmicutes_ c__Clostridia_ o__Lachnospirales_ f__Lachnospiraceae_ g__Roseburia_ s__uncultured_bacterium	-1.91909	0.847889	-2.26338	0.0236125	0.0470726	TRUE	Negative LFC
GroupHFD177	d__Bacteria_ p__Firmicutes_ c__Clostridia_ o__Lachnospirales_ f__Lachnospiraceae_ g__Tuzzerella_ s__uncultured_bacterium	1.08254	0.357695	3.02644	0.00247456	0.00701503	TRUE	Positive LFC
GroupHFD178	d__Bacteria_ p__Firmicutes_ c__Clostridia_ o__Lachnospirales_ f__Lachnospiraceae_ g__uncultured_	-1.93426	0.828767	-2.3339	0.019601	0.0403781	TRUE	Negative LFC
GroupHFD179	d__Bacteria_ p__Firmicutes_ c__Clostridia_ o__Lachnospirales_ f__Lachnospiraceae_ g__uncultured_ s__Clostridium_sp.	-1.2581	0	-2.21508	0	0	TRUE	Negative LFC
GroupHFD180	d__Bacteria_ p__Firmicutes_ c__Clostridia_ o__Lachnospirales_ f__Lachnospiraceae_ g__uncultured_ s__uncultured_bacterium	-2.47842	0.894695	-2.77013	0.00560338	0.0144527	TRUE	Negative LFC
GroupHFD182	d__Bacteria_ p__Firmicutes_ c__Clostridia_ o__Lachnospirales_ f__Lachnospiraceae__	0.794457	0.229266	3.46521	0.000529814	0.00167054	TRUE	Positive LFC
GroupHFD185	d__Bacteria_ p__Firmicutes_ c__Clostridia_ o__Monoglobales_ f__Monoglobaceae_ g__Monoglobus_ s__uncultured_Clostridiales	0.386761	0	1.20487	0	0	TRUE	Positive LFC
GroupHFD187	s__[Clostridium]_methylpentosum	3.05693	0	6.8427	0	0	TRUE	Positive LFC
GroupHFD188	d__Bacteria_ p__Firmicutes_ c__Clostridia_ o__Oscillospirales_ f__[Eubacterium]_coprostanoligenes_group_ g___	-7.90402	0	-37.056	0	0	TRUE	Negative LFC
GroupHFD192	d__Bacteria_ p__Firmicutes_ c__Clostridia_ o__Oscillospirales_ f__Butyricicoccaceae_ g__UCG-008_ s__uncultured_organism	-1.35606	0	-2.17655	0	0	TRUE	Negative LFC
GroupHFD193	d__Bacteria_ p__Firmicutes_ c__Clostridia_ o__Oscillospirales_ f__Butyricicoccaceae_ g__UCG-009_	-1.98532	0.621486	-3.19448	0.00140083	0.00416209	TRUE	Negative LFC
GroupHFD194	d__Bacteria_ p__Firmicutes_ c__Clostridia_ o__Oscillospirales_ f__Butyricicoccaceae_ g__UCG-009_ s__uncultured_bacterium	-2.00222	0.388399	-5.15505	2.53557e-07	1.17354e-06	TRUE	Negative LFC
GroupHFD196	d__Bacteria_ p__Firmicutes_ c__Clostridia_ o__Oscillospirales_ f__Oscillospiraceae_ g__Colidextribacter_	2.76653	0.316475	8.7417	2.29638e-18	2.087e-17	TRUE	Positive LFC
GroupHFD197	d__Bacteria_ p__Firmicutes_ c__Clostridia_ o__Oscillospirales_ f__Oscillospiraceae_ g__Colidextribacter_ s__uncultured_bacterium	2.30166	0.607977	3.78577	0.000153233	0.000532013	TRUE	Positive LFC
GroupHFD202	s__Intestinimonas_butyriciproducens	3.21592	0.626983	5.1292	2.90983e-07	1.3031e-06	TRUE	Positive LFC
GroupHFD204	d__Bacteria_ p__Firmicutes_ c__Clostridia_ o__Oscillospirales_ f__Oscillospiraceae_ g__Intestinimonas_ s__uncultured_organism	0.573297	0	1.03298	0	0	TRUE	Positive LFC
GroupHFD205	d__Bacteria_ p__Firmicutes_ c__Clostridia_ o__Oscillospirales_ f__Oscillospiraceae_ g__NK4A214_group_ s__uncultured_bacterium	1.60807	0	4.53155	0	0	TRUE	Positive LFC
GroupHFD206	d__Bacteria_ p__Firmicutes_ c__Clostridia_ o__Oscillospirales_ f__Oscillospiraceae_ g__Oscillibacter_	1.23929	0.354496	3.49591	0.00047245	0.00150502	TRUE	Positive LFC
GroupHFD210	d__Bacteria_ p__Firmicutes_ c__Clostridia_ o__Oscillospirales_ f__Oscillospiraceae_ g__Papillibacter_ s__uncultured_bacterium	-3.38052	0	-10.1736	0	0	TRUE	Negative LFC
GroupHFD212	d__Bacteria_ p__Firmicutes_ c__Clostridia_ o__Oscillospirales_ f__Oscillospiraceae_ g__UCG-005_ s__gut_metagenome	-3.55354	0.770949	-4.6093	4.04027e-06	1.54129e-05	TRUE	Negative LFC
GroupHFD214	d__Bacteria_ p__Firmicutes_ c__Clostridia_ o__Oscillospirales_ f__Oscillospiraceae_ g__UCG-007_	-1.45239	0	-2.70675	0	0	TRUE	Negative LFC
GroupHFD215	d__Bacteria_ p__Firmicutes_ c__Clostridia_ o__Oscillospirales_ f__Oscillospiraceae_ g__uncultured_	1.33759	0.550463	2.42995	0.015101	0.0328607	TRUE	Positive LFC
GroupHFD216	s__Intestinimonas_sp.	1.49721	0	3.0905	0	0	TRUE	Positive LFC
GroupHFD218	d__Bacteria_ p__Firmicutes_ c__Clostridia_ o__Oscillospirales_ f__Oscillospiraceae_ g__uncultured_ s__uncultured_organism	-2.39592	0.497697	-4.81402	1.47924e-06	5.86008e-06	TRUE	Negative LFC
GroupHFD219	d__Bacteria_ p__Firmicutes_ c__Clostridia_ o__Oscillospirales_ f__Oscillospiraceae_ g__uncultured_ s__unidentified	3.128	0.734593	4.25813	2.06141e-05	7.49384e-05	TRUE	Positive LFC
GroupHFD222	s__[Eubacterium]_siraeum	-4.75501	0	-19.0215	0	0	TRUE	Negative LFC
GroupHFD225	d__Bacteria_ p__Firmicutes_ c__Clostridia_ o__Oscillospirales_ f__Ruminococcaceae_ g__Anaerotruncus_ s__uncultured_bacterium	2.05081	0.544543	3.76612	0.000165803	0.000556882	TRUE	Positive LFC
GroupHFD226	d__Bacteria_ p__Firmicutes_ c__Clostridia_ o__Oscillospirales_ f__Ruminococcaceae_ g__CAG-352_ s__uncultured_bacterium	-3.98945	1.5362	-2.59696	0.00940518	0.0212131	TRUE	Negative LFC
GroupHFD227	d__Bacteria_ p__Firmicutes_ c__Clostridia_ o__Oscillospirales_ f__Ruminococcaceae_ g__CAG-352_ s__uncultured_organism	-4.03619	0	-2.578	0	0	TRUE	Negative LFC
GroupHFD228	s__Candidatus_Soleaferrea	-1.98507	0	-4.97088	0	0	TRUE	Negative LFC
GroupHFD229	d__Bacteria_ p__Firmicutes_ c__Clostridia_ o__Oscillospirales_ f__Ruminococcaceae_ g__Candidatus_Soleaferrea_ s__Ruminococcaceae_bacterium	-2.08918	0.46445	-4.49817	6.85395e-06	2.55165e-05	TRUE	Negative LFC
GroupHFD230	s__uncultured_Anaerotruncus	2.39116	0	6.15239	0	0	TRUE	Positive LFC
GroupHFD231	d__Bacteria_ p__Firmicutes_ c__Clostridia_ o__Oscillospirales_ f__Ruminococcaceae_ g__Candidatus_Soleaferrea_ s__uncultured_bacterium	1.31396	0.574776	2.28604	0.0222518	0.04494	TRUE	Positive LFC
GroupHFD232	d__Bacteria_ p__Firmicutes_ c__Clostridia_ o__Oscillospirales_ f__Ruminococcaceae_ g__Fournierella_ s__uncultured_organism	-2.27463	0	-4.85332	0	0	TRUE	Negative LFC
GroupHFD233	d__Bacteria_ p__Firmicutes_ c__Clostridia_ o__Oscillospirales_ f__Ruminococcaceae_ g__Harryflintia_	-1.12249	0.474301	-2.36663	0.017951	0.0374789	TRUE	Negative LFC
GroupHFD234	d__Bacteria_ p__Firmicutes_ c__Clostridia_ o__Oscillospirales_ f__Ruminococcaceae_ g__Incertae_Sedis_	-2.28283	0.684687	-3.33412	0.0008557	0.00264411	TRUE	Negative LFC
GroupHFD238	d__Bacteria_ p__Firmicutes_ c__Clostridia_ o__Oscillospirales_ f__Ruminococcaceae_ g__Incertae_Sedis_ s__uncultured_bacterium	-2.10661	0.558644	-3.77094	0.000162633	0.000552236	TRUE	Negative LFC
GroupHFD239	d__Bacteria_ p__Firmicutes_ c__Clostridia_ o__Oscillospirales_ f__Ruminococcaceae_ g__Incertae_Sedis_ s__uncultured_organism	2.3098	0.421897	5.47479	4.3803e-08	2.33364e-07	TRUE	Positive LFC
GroupHFD240	d__Bacteria_ p__Firmicutes_ c__Clostridia_ o__Oscillospirales_ f__Ruminococcaceae_ g__Negativibacillus_ s__uncultured_bacterium	-2.67595	0	-9.33726	0	0	TRUE	Negative LFC
GroupHFD241	d__Bacteria_ p__Firmicutes_ c__Clostridia_ o__Oscillospirales_ f__Ruminococcaceae_ g__Paludicola_	-1.92923	0.517964	-3.72464	0.000195595	0.000649879	TRUE	Negative LFC
GroupHFD242	d__Bacteria_ p__Firmicutes_ c__Clostridia_ o__Oscillospirales_ f__Ruminococcaceae_ g__Paludicola_ s__Ruminococcaceae_bacterium	-2.50249	0.897898	-2.78705	0.00531903	0.0141782	TRUE	Negative LFC
GroupHFD243	d__Bacteria_ p__Firmicutes_ c__Clostridia_ o__Oscillospirales_ f__Ruminococcaceae_ g__Paludicola_ s__uncultured_bacterium	2.00621	0.53071	3.78023	0.00015668	0.000537936	TRUE	Positive LFC
GroupHFD246	d__Bacteria_ p__Firmicutes_ c__Clostridia_ o__Oscillospirales_ f__Ruminococcaceae_ g__Pygmaiobacter_ s__uncultured_bacterium	2.52478	0	4.28315	0	0	TRUE	Positive LFC
GroupHFD248	d__Bacteria_ p__Firmicutes_ c__Clostridia_ o__Oscillospirales_ f__Ruminococcaceae_ g__Ruminococcus_ s__metagenome	0.499239	0	1.33543	0	0	TRUE	Positive LFC
GroupHFD250	d__Bacteria_ p__Firmicutes_ c__Clostridia_ o__Oscillospirales_ f__Ruminococcaceae_ g__Ruminococcus_ s__uncultured_Ruminococcus	-3.1024	0	-2.63848	0	0	TRUE	Negative LFC
GroupHFD251	d__Bacteria_ p__Firmicutes_ c__Clostridia_ o__Oscillospirales_ f__Ruminococcaceae_ g__Ruminococcus_ s__unidentified	-5.2624	0	-8.66069	0	0	TRUE	Negative LFC
GroupHFD252	d__Bacteria_ p__Firmicutes_ c__Clostridia_ o__Oscillospirales_ f__Ruminococcaceae_ g__Subdoligranulum_	0.122768	0	0.471137	0	0	TRUE	Positive LFC
GroupHFD256	d__Bacteria_ p__Firmicutes_ c__Clostridia_ o__Oscillospirales_ f__Ruminococcaceae_ g__uncultured_ s__human_gut	-4.77755	0.401567	-11.8973	1.22271e-32	1.64269e-31	TRUE	Negative LFC
GroupHFD257	d__Bacteria_ p__Firmicutes_ c__Clostridia_ o__Oscillospirales_ f__Ruminococcaceae_ g__uncultured_ s__uncultured_bacterium	-1.5098	0.465527	-3.24321	0.00118193	0.00358055	TRUE	Negative LFC
GroupHFD258	d__Bacteria_ p__Firmicutes_ c__Clostridia_ o__Oscillospirales_ f__Ruminococcaceae_ g__uncultured_ s__uncultured_Clostridium	-0.911522	0	-2.34907	0	0	TRUE	Negative LFC
GroupHFD259	d__Bacteria_ p__Firmicutes_ c__Clostridia_ o__Oscillospirales_ f__Ruminococcaceae_ g__uncultured_ s__uncultured_organism	0.299896	0	0.805481	0	0	TRUE	Positive LFC
GroupHFD260	d__Bacteria_ p__Firmicutes_ c__Clostridia_ o__Oscillospirales_ f__Ruminococcaceae__	-2.77216	0.444775	-6.23271	4.58433e-10	2.77757e-09	TRUE	Negative LFC
GroupHFD261	d__Bacteria_ p__Firmicutes_ c__Clostridia_ o__Oscillospirales_ f__UCG-010_ g___	-0.900024	0	-2.43929	0	0	TRUE	Negative LFC
GroupHFD262	d__Bacteria_ p__Firmicutes_ c__Clostridia_ o__Oscillospirales_ f__UCG-010_ g___ s__uncultured_bacterium	-2.65482	0	-8.5697	0	0	TRUE	Negative LFC
GroupHFD263	d__Bacteria_ p__Firmicutes_ c__Clostridia_ o__Oscillospirales_ f__UCG-010_ g___ s__uncultured_organism	-3.26281	0.595211	-5.48176	4.21114e-08	2.28288e-07	TRUE	Negative LFC
GroupHFD264	d__Bacteria_ p__Firmicutes_ c__Clostridia_ o__Oscillospirales_ f__UCG-010_ g___ s__uncultured_rumen	-1.44933	0	-2.78391	0	0	TRUE	Negative LFC
GroupHFD265	d__Bacteria_ p__Firmicutes_ c__Clostridia_ o__Oscillospirales_ f__UCG-010_ g___ s__unidentified	-0.806754	0	-2.3872	0	0	TRUE	Negative LFC
GroupHFD267	d__Bacteria_ p__Firmicutes_ c__Clostridia_ o__Oscillospirales_ f__uncultured_ g___ s__metagenome	-2.1197	0.279819	-7.57524	3.58471e-14	2.57599e-13	TRUE	Negative LFC
GroupHFD268	d__Bacteria_ p__Firmicutes_ c__Clostridia_ o__Oscillospirales_ f__uncultured_ g___ s__uncultured_bacterium	-1.68038	0	-2.78196	0	0	TRUE	Negative LFC
GroupHFD269	d__Bacteria_ p__Firmicutes_ c__Clostridia_ o__Oscillospirales___	-1.98509	0.519222	-3.8232	0.000131731	0.000462556	TRUE	Negative LFC
GroupHFD270	d__Bacteria_ p__Firmicutes_ c__Clostridia_ o__Peptococcales_ f__Peptococcaceae_ g__uncultured_	-3.71484	0	-12.3285	0	0	TRUE	Negative LFC
GroupHFD272	d__Bacteria_ p__Firmicutes_ c__Clostridia_ o__Peptococcales_ f__Peptococcaceae_ g__uncultured_ s__unidentified	-4.17395	0.523748	-7.96938	1.59469e-15	1.17324e-14	TRUE	Negative LFC
GroupHFD274	d__Bacteria_ p__Firmicutes_ c__Clostridia_ o__Peptostreptococcales-Tissierellales_ f__Anaerovoracaceae_ g__[Eubacterium]_brachy_group_ s__uncultured_organism	-3.9062	0	-17.1438	0	0	TRUE	Negative LFC
GroupHFD275	d__Bacteria_ p__Firmicutes_ c__Clostridia_ o__Peptostreptococcales-Tissierellales_ f__Anaerovoracaceae_ g__[Eubacterium]_nodatum_group_ s__uncultured_bacterium	-4.38178	0.218482	-20.0556	1.80306e-89	5.06497e-88	TRUE	Negative LFC
GroupHFD276	d__Bacteria_ p__Firmicutes_ c__Clostridia_ o__Peptostreptococcales-Tissierellales_ f__Anaerovoracaceae_ g__[Eubacterium]_nodatum_group_ s__uncultured_organism	-4.37673	0	-17.7632	0	0	TRUE	Negative LFC
GroupHFD277	d__Bacteria_ p__Firmicutes_ c__Clostridia_ o__Peptostreptococcales-Tissierellales_ f__Anaerovoracaceae_ g__[Eubacterium]_nodatum_group_ s__unidentified	2.96986	0.57618	5.15439	2.54458e-07	1.17354e-06	TRUE	Positive LFC
GroupHFD278	d__Bacteria_ p__Firmicutes_ c__Clostridia_ o__Peptostreptococcales-Tissierellales_ f__Anaerovoracaceae_ g__Family_XIII_AD3011_group_	-5.41239	0	-26.4296	0	0	TRUE	Negative LFC
GroupHFD279	d__Bacteria_ p__Firmicutes_ c__Clostridia_ o__Peptostreptococcales-Tissierellales_ f__Anaerovoracaceae_ g__Family_XIII_AD3011_group_ s__uncultured_bacterium	-3.07997	0.365469	-8.42745	3.53276e-17	2.87269e-16	TRUE	Negative LFC
GroupHFD280	d__Bacteria_ p__Firmicutes_ c__Clostridia_ o__Peptostreptococcales-Tissierellales_ f__Anaerovoracaceae_ g__Family_XIII_AD3011_group_ s__uncultured_organism	-3.21974	0.340358	-9.45984	3.08419e-21	3.28626e-20	TRUE	Negative LFC
GroupHFD281	d__Bacteria_ p__Firmicutes_ c__Clostridia_ o__Peptostreptococcales-Tissierellales_ f__Anaerovoracaceae_ g__Family_XIII_UCG-001_ s__uncultured_bacterium	-5.69255	0	-30.5665	0	0	TRUE	Negative LFC
GroupHFD283	d__Bacteria_ p__Firmicutes_ c__Clostridia_ o__Peptostreptococcales-Tissierellales_ f__Anaerovoracaceae__	-1.17976	0	-2.86297	0	0	TRUE	Negative LFC
GroupHFD285	d__Bacteria_ p__Firmicutes_ c__Clostridia____	-2.81135	0	-9.63237	0	0	TRUE	Negative LFC
GroupHFD286	d__Bacteria_ p__Firmicutes_ c__Incertae_Sedis_ o__DTU014_ f___ g___ s__unidentified	-1.2036	0.508562	-2.36667	0.0179491	0.0374789	TRUE	Negative LFC
GroupHFD287	d__Bacteria_ p__Firmicutes_ c__Negativicutes_ o__Acidaminococcales_ f__Acidaminococcaceae_ g__Acidaminococcus_	0.127431	0	0.495119	0	0	TRUE	Positive LFC
GroupHFD289	d__Bacteria_ p__Firmicutes_ c__Negativicutes_ o__Acidaminococcales_ f__Acidaminococcaceae_ g__Phascolarctobacterium_ s__uncultured_organism	7.24261	0.333119	21.7418	8.25834e-105	2.55183e-103	TRUE	Positive LFC
GroupHFD290	d__Bacteria_ p__Firmicutes_ c__Negativicutes_ o__Veillonellales-Selenomonadales_ f__Selenomonadaceae_ g__Mitsuokella_	0.144005	0	0.44198	0	0	TRUE	Positive LFC
GroupHFD293	d__Bacteria_ p__Patescibacteria_ c__Saccharimonadia_ o__Saccharimonadales_ f__Saccharimonadaceae_ g__Candidatus_Saccharimonas_	0.0809921	0	0.349559	0	0	TRUE	Positive LFC
GroupHFD296	s__Oxalobacter_formigenes	-1.28848	0	-2.75429	0	0	TRUE	Negative LFC
GroupHFD297	d__Bacteria_ p__Proteobacteria_ c__Gammaproteobacteria_ o__Burkholderiales_ f__Sutterellaceae_ g__Parasutterella_	1.61198	0.585739	2.75205	0.00592238	0.0150001	TRUE	Positive LFC
GroupHFD301	d__Bacteria_ p__Proteobacteria_ c__Gammaproteobacteria_ o__Enterobacterales_ f__Enterobacteriaceae_ g__Klebsiella_	0.520654	0	1.03314	0	0	TRUE	Positive LFC
GroupHFD304	d__Bacteria_ p__Proteobacteria_ c__Gammaproteobacteria_ o__Pseudomonadales_ f__Halomonadaceae_ g__Halomonas_	0.530232	0	1.78106	0	0	TRUE	Positive LFC
GroupHFD305	d__Bacteria_ p__Spirochaetota_ c__Spirochaetia_ o__Spirochaetales_ f__Spirochaetaceae_ g__Sphaerochaeta_ s__uncultured_prokaryote	-0.0417285	0	-0.242232	0	0	TRUE	Negative LFC
GroupHFD308	s__Cloacibacillus_evryensis	1.24163	0.534447	2.3232	0.0201684	0.0412718	TRUE	Positive LFC
Note: For evaluating number of differentially abundant species, only taxa with species level resolution was counted

## Sheet: Table S5.Plasma infla. markers
Group	MIP-1 alpha	IL-1 beta	IL-4	IP-10	IL-6	IL-8	IL-10	IL-12p70	IL-13	IL-17A	IFN gamma	GM-CSF	TNF alpha	MIP-1 beta	IFN alpha	MCP-1	CD62P	IL-1 alpha	ICAM-1	CD62E
HFD	1.87802	1.03431	5.64355	16.5273	<OOR	7.00938	2.70356	3.83307	1.25538	5.29197	4.02482	<OOR	5.00406	33.1343	0.425874	10.4066	26762.7	0.204962	38536	347.258
HFD	7.8124	5.08057	50.6332	123.375	37.9902	32.0777	6.29372	14.1778	1.93082	13.3688	52.026	<OOR	19.5207	67.8845	1.39835	71.6429	39829.7	3.02706	30200.3	496.021
HFD	2.2849	1.3478	8.23188	15.6319	<OOR	7.04525	0.240091	2.20266	1.93082	0.676465	5.69616	<OOR	5.81854	55.5163	0.504293	29.5989	31161.9	<OOR	9311.72	532.416
HFD	2.20184	0.502786	6.74515	8.5341	<OOR	2.82924	1.00901	2.38313	<OOR	<OOR	4.71882	<OOR	5.20745	45.0979	0.399359	15.2032	50341.7	0.120983	12429.5	590.499
HFD	1.53381	1.03431	7.44051	9.53064	<OOR	2.25378	<OOR	2.20131	<OOR	<OOR	4.57804	<OOR	6.02318	36.6373	0.425874	17.3167	64556.7	0.131428	10145.7	439.73
HFD	1.59813	1.13857	10.3833	11.5794	<OOR	5.66971	<OOR	5.87377	1.93082	1.87856	5.97865	<OOR	7.24772	37.2175	0.346566	16.5836	92139.7	0.194453	12014.1	1345.72
HFD	3.03066	1.09784	10.0592	25.1208	4.78178	22.7717	0.713724	4.39186	<OOR	2.50268	15.8596	<OOR	4.77795	49.3272	0.390629	38.5457	57940.6	0.266244	29876.5	987.616
HFD	1.24935	1.13929	6.53155	7.85231	<OOR	17.6085	2.45131	10.121	1.93082	5.75011	5.84331	<OOR	5.00454	23.9887	0.424521	19.0999	56425	0.189238	17008.8	2119.89
HFD	11.9401	2.2746	28.1307	194.7	45.2567	29.0965	<OOR	3.56357	1.93082	1.35722	13.0728	<OOR	10.1179	198.04	0.709459	402.829	110431	0.844384	16863.3	516.522
HFD	4.03841	1.24355	16.48	54.8264	4.28192	20.8871	2.11706	7.18789	3.7509	2.13296	12.9995	<OOR	7.65702	57.564	0.581797	20.4705	71808.2	0.400793	16840.3	1658.92
HFD	2.63552	0.823382	6.97923	34.816	<OOR	10.5636	1.8515	1.83241	<OOR	1.08719	6.5436	<OOR	4.19149	50.1103	0.279449	21.9189	50857.7	0.544641	22582.5	410.722
Control chow	1.03798	0.823382	3.75981	5.75707	<OOR	14.526	<OOR	1.46002	2.84086	2.26083	5.06556	<OOR	2.57375	27.857	0.126271	13.6919	18013	0.121189	5161.12	445.8
Control chow	1.29966	0.823382	4.3008	2.8407	<OOR	0.51633	<OOR	0.894929	<OOR	<OOR	3.88763	<OOR	3.58346	33.3597	0.210086	14.252	44292.4	<OOR	5353.47	130.4
Control chow	2.30022	0.823382	7.88259	5.44043	<OOR	4.90734	<OOR	1.64433	<OOR	0.812958	4.57804	<OOR	6.43065	52.6738	0.371492	17.3323	80234.8	0.100098	11402.8	388.866
Control chow	1.93077	1.5533	11.2899	4.66134	<OOR	6.37338	<OOR	3.65078	5.35426	1.87701	5.5572	<OOR	8.68112	45.7953	0.985088	16.4124	92447	0.215572	9201.68	461.693
Control chow	3.54958	0.92933	9.85816	15.1361	<OOR	9.44631	1.40517	1.6481	<OOR	0.817165	4.9955	<OOR	8.47623	81.7157	0.503561	28.644	66068.1	0.331796	15995.2	322.408
Control chow	1.77613	1.45149	8.68186	16.1833	<OOR	3.95891	0.667033	4.72515	2.84086	<OOR	6.9701	<OOR	5.81854	39.9748	0.555908	27.9379	48860.6	0.0896525	13966.7	1039.46

## Sheet: Table S6. Fecal cal. level
Group	Calprotectin(ng/g)
HFD	38.1238
HFD	49.2896
HFD	54.7721
HFD	40.9614
HFD	57.9967
HFD	50.9733
HFD	37.0579
HFD	45.3712
HFD	46.0345
HFD	54.8593
HFD	45.2657
Control chow	23.3711
Control chow	31.3112
Control chow	36.3428
Control chow	44.0583
Control chow	41.4224
Control chow	35.9607

## Sheet: Table S7. Immune activation
Group	hCD45+ (%)	hCD19+ (%)	hCD3+ (%)	hCD4 + (%)	hCD8 + (%)	hCD4+CD38+ (%)	hCD4+CD69+ (%)	hCD4+HLADR+ (%)	hCD8+CD38+ (%)	hCD8+CD69+ (%)	hCD8+HLADR+ (%)
HFD	73.7	9.95	85.3	77	16.7	25.1	3.58	39.9	37.9	16.5	17.5
HFD	70.7	40.4	45.7	72.4	25.5	32.3	5.04	29.5	38.8	11.5	18
HFD	85.6	44.6	53.8	79.5	17.2	46.9	4.47	5.92	40	8.82	1.82
HFD	75.2	44.4	54	88.9	9.3	30.5	2.4	5.15	36	5.25	4.14
HFD	86.6	27.1	71.7	82.9	14.3	47.8	5.17	4.87	36	8.35	0.66
HFD	87.3	25.1	73.4	86.2	11.8	52.5	4.51	9.47	41.8	8.68	2.23
HFD	71	58.9	34.4	76	21.9	27.1	4.6	29.5	32.5	10.7	15.4
HFD	88.2	7.43	91.5	90.9	8.12	46	4.67	29.9	51.6	11.5	2.3
HFD	68.5	23.9	74.6	78.8	18.8	21.5	1.53	4.43	20.7	5	1.43
HFD	52.7	25.6	71.9	72.6	24.2	28.9	4.16	35.2	29.7	8.5	27.2
HFD	81.6	26.5	72.1	82.4	15.1	46.2	4.29	11.7	35.7	9.01	3.45
Control chow	88.4	61.9	32.7	61.2	36.1	25.2	3.88	28.4	36.7	15.4	34.7
Control chow	71.5	33.7	63.8	85.6	11.5	29	4.32	7.09	25.6	6.41	1.6
Control chow	81.1	36.8	61.6	69.6	28.3	29.9	3.51	5.45	39.9	8.42	0.23
Control chow	84	36.3	61.9	83.9	13.7	28.9	3.44	5.22	34	8.2	0.88
Control chow	77.6	49	48.9	84.1	13.7	36.2	4.61	4.98	38.8	8.55	2.2
Control chow	82.6	9.34	90.2	87.5	11.5	65.3	3.02	2.54	64.9	13.1	0.47
Note: Number represents percentage of parent gate

## Sheet: Table S8. Immune reconstitution
Group	hCD45+ (%)	CD19+ (%)	hCD3+ (%)	hCD4+ (%)	hCD8+ (%)
HFD	75.7	37.5	53.2	63.8	28.9
HFD	66.2	56.6	34	64.1	33.3
HFD	82.6	58.5	39.3	72.5	25.6
HFD	72.2	23.6	72.7	85.8	13.2
HFD	83.9	36	61.5	79.1	19.5
HFD	68.5	51.1	46.7	78	20.3
HFD	68.6	66.4	23.1	72.5	22.9
HFD	78.7	10.3	88.8	89.7	9.46
HFD	73.6	61.2	34.5	55.6	40.8
HFD	50.2	14.2	84.1	58	38.8
HFD	66.2	24.5	74.1	76.5	21.9
Control chow	72.7	67.2	27.8	61	35.2
Control chow	69.2	50.4	46.8	86.1	12.3
Control chow	79.7	57.6	39.9	67.5	30.9
Control chow	78.1	26	72.4	82.1	16
Control chow	80.1	56.9	40.8	78.1	19.8
Control chow	89.1	21.5	76.4	87.3	11.2
Average reconstitution	73.8412	42.3235	53.8882	73.9824	23.5329
Note: Number represents percentage of parent gate

## Sheet: Table S9. Plasma viral load
	HFD Group
	Mouse ID	Plasma viral load per ml	HIV-1 Challenged dose
	1850	36232.8	Low-dose
	1859	37000	Low-dose
	1888	11855.3	Low-dose
	1892	1090000	Low-dose
	1901	22200	Low-dose
	1902	68000	Low-dose
	1903	512000	Low-dose
	1905	6.16754e+06	Low-dose
	1906	80808.2	Low-dose
	1907	1330000	Low-dose
	1908	11590.5	Low-dose
	Control Chow Group
	Mouse ID	Plasma viral load per ml	HIV-1 Challenged dose
	1875	52300	Low-dose
	1876	174000	Low-dose
	1884	73800	Low-dose
	10 fold increase in HIV-1 dose after all mice in HFD group were infected
	1885	154103	Ramp up dose
	1886	2.9497e+06	Ramp up dose
	1878	1.85926e+06	Ramp up dose

[truncated: 1 more sheets: Table S10. Shared ASVs Taxonomy]
